# Supplementary material for: Effectiveness of High‐Intensity Small‐Sided Soccer Games Versus Traditional Soccer Training on Cardiovascular and Metabolic Health Outcomes in Adolescents With Increased Metabolic Risk: A Randomized Controlled Trial
Source: Transl Sports Med. 2026 May 13;2026:1078783. doi: 10.1155/tsm2/1078783 (PMC13169501; doi:10.1155/tsm2/1078783)
Supplement: Supplementary file 1 — Supporting Information Supporting table 1. Time effects of SSSG and TSG on anthropometry, body composition, cardiometabolic risk factors, and health‐related physical fitness; Supporting table 2. Intervention effects of SSSG and TSG on anthropometry, body composition, cardiometabolic risk factors, and health‐related physical fitness; Supporting table 3. Results by attendance at exercise sessions for anthropometry and body composition; Supporting table 4. Results by attendance at exercise sessions for health‐related physical fitness; Supporting table 5. Results by attendance at exercise sessions for cardiometabolic risk factors. [file TSM2-2026-1078783-s001.zip]

Archive with 2 entries (2 files):
- RCT-consort.pdf
- Supplementary Material.pdf
